# Supplementary material for: The Multifaceted Actions of PVP–Curcumin for Treating Infections
Source: Int J Mol Sci. 2024 Jun 2;25(11):6140. doi: 10.3390/ijms25116140 (PMC11172534; doi:10.3390/ijms25116140)
Supplement: Supplementary file 1 [file ijms-25-06140-s001.zip]

Archive with 34 entries (27 files):
- supplemental material/
- supplemental material/.DS_Store
- supplemental material/jpeg figures/
- supplemental material/jpeg figures/.DS_Store
- supplemental material/jpeg figures/figure S1_Absorption spectrum PVP Curcumin.jpg
- supplemental material/jpeg figures/figure S2_PVP Curcumin Uptake.jpg
- supplemental material/jpeg figures/figure S3_Gene expression normalized to cipro only group.jpg
- supplemental material/jpeg figures/figure S4_Gene expression after aPDT.jpg
- supplemental material/jpeg figures/figure S5_aPDT regular Curcumin.jpg
- supplemental material/png figures/
- supplemental material/png figures/.DS_Store
- supplemental material/png figures/figure S1_Absorption spectrum PVP Curcumin.png
- supplemental material/png figures/figure S2_PVP Curcumin Uptake.png
- supplemental material/png figures/figure S3_Gene expression normalized to cipro only group.png
- supplemental material/png figures/figure S4_Gene expression after aPDT.png
- supplemental material/png figures/figure S5_aPDT regular Curcumin.png
- supplemental material/supplemental material_curcumin paper_first revision.pdf
- __MACOSX/
- __MACOSX/supplemental material/
- __MACOSX/supplemental material/._.DS_Store
- __MACOSX/supplemental material/jpeg figures/
- __MACOSX/supplemental material/jpeg figures/._.DS_Store
- __MACOSX/supplemental material/jpeg figures/._figure S1_Absorption spectrum PVP Curcumin.jpg
- __MACOSX/supplemental material/jpeg figures/._figure S2_PVP Curcumin Uptake.jpg
- __MACOSX/supplemental material/jpeg figures/._figure S3_Gene expression normalized to cipro only group.jpg
- __MACOSX/supplemental material/jpeg figures/._figure S4_Gene expression after aPDT.jpg
- __MACOSX/supplemental material/jpeg figures/._figure S5_aPDT regular Curcumin.jpg
- __MACOSX/supplemental material/png figures/
- __MACOSX/supplemental material/png figures/._.DS_Store
- __MACOSX/supplemental material/png figures/._figure S1_Absorption spectrum PVP Curcumin.png
- __MACOSX/supplemental material/png figures/._figure S2_PVP Curcumin Uptake.png
- __MACOSX/supplemental material/png figures/._figure S3_Gene expression normalized to cipro only group.png
- __MACOSX/supplemental material/png figures/._figure S4_Gene expression after aPDT.png
- __MACOSX/supplemental material/png figures/._figure S5_aPDT regular Curcumin.png
